# Supplementary material for: HMTM-Mediated Enhancement of Brain Bioenergetics in a Mouse Tauopathy Model Is Blocked by Chronic Administration of Rivastigmine
Source: Biomedicines. 2022 Apr 7;10(4):867. doi: 10.3390/biomedicines10040867 (PMC9029156; doi:10.3390/biomedicines10040867)
Supplement: Supplementary file 1 [file biomedicines-10-00867-s001.zip]

Archive with 1 entries (1 files):
- biomedicines-1668349-supplementary.pdf
